# Supplementary material for: Videos engaging in conspiracy theories: Promoting or refuting foreign-pseudohistory on the video-sharing website (Bilibili)
Source: PLoS One. 2025 Feb 18;20(2):e0318986. doi: 10.1371/journal.pone.0318986 (PMC11835251; doi:10.1371/journal.pone.0318986)
Supplement: S1 File — (XLSX) [file pone.0318986.s001.xlsx]

## Sheet: Sheet1
Code(Pseudohisotry = 1, Non-Pseudohistory = -1)	ViewNumber	CommentNumber	BulletNumber	Like	Coin	Favorite	Share	Date	VNsqrt10	power
-1	575558	7823	2785	57471	7272	8692	1449	114	3.76712	10
-1	317456	2844	630	4693	460	3297	3872	194	3.54951	10
-1	281235	2850	221	8758	581	2111	332	457	3.50677	10
-1	242707	5973	1429	5707	726	2480	927	589	3.45548	10
-1	222040	4513	1499	16670	4788	4871	1299	116	3.42486	10
-1	214583	4184	1117	11281	1637	1667	189	652	3.41318	10
-1	214517	3166	2042	9813	4008	2488	784	99	3.41308	10
-1	213928	2201	536	6048	1165	909	353	625	3.41214	10
-1	213070	3449	1068	4654	239	1728	149	387	3.41077	10
-1	195209	5016	644	4375	442	2278	430	488	3.38104	10
-1	176432	1210	392	3142	363	1695	3562	198	3.34702	10
-1	139838	860	16	3673	184	2133	207	409	3.27011	10
-1	128960	236	131	1798	145	1144	3727	251	3.24374	10
-1	128658	1380	131	3724	208	1384	436	252	3.24298	10
-1	126612	1210	281	1929	117	704	1086	176	3.23778	10
-1	120265	931	354	4381	172	1378	1494	195	3.22117	10
-1	113390	1368	347	2787	77	938	4922	215	3.20227	10
-1	108475	5216	2032	2449	714	1254	264	953	3.18811	10
-1	108176	2222	202	2632	219	968	202	293	3.18723	10
-1	98773	2997	854	3903	1426	1415	561	218	3.15838	10
-1	93095	687	181	6914	521	798	56	155	3.13973	10
-1	76505	2826	305	1559	240	467	97	431	3.07871	10
-1	71486	1993	127	1042	89	335	53	387	3.05789	10
-1	68651	818	64	692	41	280	290	216	3.04554	10
-1	67288	356	51	4260	174	409	21	220	3.03944	10
-1	66205	634	46	3720	45	370	86	300	3.03451	10
-1	64919	835	98	5279	265	1035	260	249	3.02857	10
-1	63642	3306	581	2475	1030	1401	623	604	3.02256	10
-1	63050	3651	473	3145	2204	1638	599	503	3.01973	10
-1	63039	1737	210	2022	161	899	91	408	3.01968	10
-1	60406	621	25	2907	36	251	46	151	3.00682	10
-1	59193	881	206	1786	109	414	102	257	3.00073	10
-1	51565	2837	523	1574	865	1082	223	745	2.95962	10
-1	51447	256	3	3177	40	365	12	174	2.95894	10
-1	51082	4271	71	2318	1185	848	205	472	2.95683	10
-1	50049	1193	49	559	10	259	30	199	2.9508	10
-1	49208	718	30	2857	72	385	187	249	2.9458	10
-1	47203	1817	198	2001	546	526	288	93	2.93357	10
-1	46439	1149	278	1700	466	801	73	945	2.92879	10
-1	44949	1320	100	1293	116	336	128	648	2.91925	10
-1	40696	699	9	448	23	189	22	282	2.89038	10
-1	40612	477	72	3172	558	285	129	123	2.88978	10
-1	40498	640	107	913	202	972	42	960	2.88897	10
-1	39694	1470	35	1157	133	323	46	276	2.88318	10
-1	38903	1259	86	1318	15	147	30	133	2.87739	10
-1	36558	1691	227	1476	944	632	137	128	2.85955	10
-1	34873	701	151	1249	466	569	356	329	2.84609	10
-1	34439	976	388	2025	857	716	113	527	2.84253	10
-1	34304	214	65	2179	137	133	29	86	2.84141	10
-1	33867	234	16	891	142	341	120	435	2.83777	10
-1	31556	601	9	1109	142	417	66	436	2.81779	10
-1	30152	2429	115	574	51	142	48	304	2.80499	10
-1	30011	528	279	2389	384	150	59	83	2.80368	10
-1	29773	2444	600	1476	904	469	204	450	2.80145	10
-1	29508	1199	357	1392	342	383	102	86	2.79894	10
-1	28035	679	34	1184	292	352	84	275	2.78465	10
-1	27143	355	283	1007	139	829	113	375	2.77566	10
-1	26432	967	46	510	103	155	50	78	2.7683	10
-1	25587	555	79	952	82	195	69	256	2.75932	10
-1	24785	2332	82	970	323	383	70	103	2.75055	10
-1	24399	385	5	374	6	137	67	108	2.74623	10
-1	23105	280	74	481	85	319	25	214	2.73131	10
-1	22056	1069	110	323	39	83	22	322	2.71865	10
-1	21561	1806	163	496	197	235	58	812	2.71248	10
-1	19464	414	11	325	10	100	7	201	2.68487	10
-1	19406	729	114	296	33	108	16	321	2.68407	10
-1	19124	157	89	1325	424	397	85	323	2.68014	10
-1	18967	1387	156	567	133	191	38	133	2.67793	10
-1	18610	1316	83	775	347	216	68	442	2.67285	10
-1	17796	506	6	203	16	107	30	144	2.66092	10
-1	17192	821	138	389	92	162	47	952	2.65175	10
-1	16459	657	93	281	30	163	22	628	2.64022	10
-1	16431	989	9	369	85	176	20	443	2.63977	10
-1	16295	512	26	651	94	142	25	113	2.63758	10
-1	15888	732	125	521	145	160	63	283	2.63092	10
-1	15711	355	21	409	49	98	14	230	2.62797	10
-1	15639	682	45	1313	160	97	32	81	2.62676	10
-1	15620	487	63	774	204	164	53	148	2.62644	10
-1	15323	1380	275	359	73	160	110	85	2.62141	10
-1	13974	223	47	475	51	179	69	262	2.59736	10
-1	13609	922	221	530	141	239	46	263	2.59049	10
-1	13137	1194	125	752	154	88	13	149	2.58137	10
-1	12696	1201	83	621	247	140	65	642	2.57257	10
-1	12567	476	42	567	48	109	28	344	2.56994	10
-1	12538	717	74	179	17	145	25	582	2.56935	10
-1	12105	716	106	352	102	137	120	133	2.56033	10
-1	12020	665	69	349	66	124	13	83	2.55853	10
-1	11298	1104	35	297	87	175	26	275	2.54273	10
-1	11129	38	10	356	26	57	7	237	2.5389	10
1	360122	1927	975	13184	3173	2213	823	293	3.59455	10
1	285953	2568	143	9163	666	2487	2442	243	3.51261	10
1	249351	3592	418	3920	177	1591	912	485	3.46482	10
1	192071	6234	577	10090	5018	3060	1170	1410	3.37556	10
1	184202	1191	82	15813	1764	6315	383	261	3.36147	10
1	182199	1014	4283	10679	1568	952	386	880	3.3578	10
1	164546	553	74	24911	338	1783	105	303	3.32375	10
1	151481	1692	359	4383	1590	902	205	491	3.29637	10
1	150624	3447	873	5853	910	1331	524	398	3.2945	10
1	124993	2521	222	4607	392	1547	817	433	3.23362	10
1	117654	7635	4080	2944	716	3218	1891	976	3.21411	10
1	115282	1795	536	4565	292	1011	314	328	3.20757	10
1	112573	3693	1131	5883	2395	1491	307	623	3.19995	10
1	107855	4299	72	2247	60	583	280	434	3.18628	10
1	104200	1550	268	6921	247	529	278	360	3.17531	10
1	103466	2623	207	8840	1272	1798	236	104	3.17307	10
1	97150	3100	633	4865	2545	1247	244	477	3.15315	10
1	83451	1896	390	6597	3602	1514	257	637	3.10558	10
1	81741	518	1186	5402	612	423	159	879	3.09916	10
1	76587	1467	397	4243	540	673	237	299	3.07904	10
1	76555	1672	458	4477	1177	1017	466	555	3.07891	10
1	70495	949	48	3142	69	613	258	273	3.05363	10
1	62993	3366	490	3666	2619	1497	410	707	3.01946	10
1	61724	404	400	7692	2959	1107	638	365	3.01332	10
1	61408	2582	362	3945	2470	876	284	413	3.01177	10
1	59290	656	461	3223	448	758	250	285	3.00122	10
1	58093	264	212	2857	148	304	110	302	2.99511	10
1	54516	1240	56	12501	962	2127	463	99	2.97613	10
1	53897	870	64	2553	120	635	120	407	2.97274	10
1	52025	1119	45	14836	982	2121	464	99	2.96225	10
1	49905	904	75	935	102	554	321	362	2.94995	10
1	48514	703	216	2334	577	671	363	236	2.94162	10
1	48219	262	88	1885	52	160	88	318	2.93983	10
1	48126	1540	91	3946	120	691	147	391	2.93926	10
1	47043	1181	167	1740	284	331	231	367	2.93258	10
1	46979	1542	377	2894	251	473	113	49	2.93218	10
1	45251	3292	447	1747	992	728	273	121	2.92121	10
1	44011	1212	316	3378	1865	616	190	484	2.9131	10
1	42611	1626	174	1095	107	162	32	115	2.9037	10
1	42434	579	95	1629	86	533	159	480	2.90249	10
1	42424	1607	172	1383	258	595	400	389	2.90243	10
1	42247	2667	607	2932	1880	698	254	552	2.90121	10
1	42107	1063	111	2114	212	421	144	303	2.90025	10
1	41854	904	56	1168	53	440	78	447	2.8985	10
1	39399	2215	461	2048	1219	525	131	783	2.88103	10
1	36517	558	170	4151	609	1012	151	270	2.85923	10
1	36097	700	49	1267	130	587	68	132	2.85593	10
1	35836	981	50	1862	129	454	150	401	2.85386	10
1	35379	2698	91	356	23	162	59	407	2.85019	10
1	34300	1118	61	1186	152	348	50	161	2.84138	10
1	33673	1574	52	4128	436	516	214	115	2.83614	10
1	33308	977	260	1972	256	838	414	274	2.83305	10
1	33067	1860	226	2504	1772	525	161	580	2.831	10
1	31525	1372	54	834	75	391	507	435	2.81751	10
1	31189	978	256	2421	1434	653	193	826	2.81449	10
1	31050	187	12	807	36	61	13	382	2.81324	10
1	30485	1675	135	2494	222	358	120	67	2.80807	10
1	30365	562	24	725	14	225	60	925	2.80697	10
1	29996	549	44	3097	207	722	130	272	2.80354	10
1	29923	510	7	7209	497	1335	254	266	2.80285	10
1	28957	722	31	1898	113	382	159	258	2.79367	10
1	28182	165	145	2685	243	766	384	253	2.7861	10
1	27914	753	150	787	121	272	146	360	2.78344	10
1	27586	734	107	2021	401	316	85	403	2.78015	10
1	27565	956	170	1933	992	394	110	505	2.77994	10
1	27367	306	78	6574	318	537	157	387	2.77794	10
1	27337	1233	331	2772	1285	514	131	57	2.77763	10
1	27212	596	133	2349	1387	480	83	595	2.77636	10
1	27018	285	115	1048	131	836	399	614	2.77438	10
1	26985	1255	172	1475	100	266	172	283	2.77404	10
1	26518	174	38	1375	33	234	44	322	2.7692	10
1	26485	1011	596	2874	1580	539	115	50	2.76885	10
1	26026	172	66	245	40	188	921	146	2.76402	10
1	25647	1135	146	3266	477	856	366	135	2.75997	10
1	24266	1350	99	2002	135	384	127	441	2.74473	10
1	24254	419	5	630	35	77	13	114	2.7446	10
1	23878	1129	45	4787	723	1291	514	99	2.74031	10
1	23822	1184	167	1222	140	305	173	458	2.73967	10
1	23528	740	73	3668	232	396	127	186	2.73627	10
1	23488	1374	76	2470	303	808	278	126	2.7358	10
1	23470	715	43	5998	666	1087	268	99	2.73559	10
1	23201	725	48	2012	317	386	171	273	2.73244	10
1	22647	1589	204	1109	555	229	63	100	2.72584	10
1	22632	625	30	3436	140	416	129	422	2.72566	10
1	22495	286	113	1998	1446	425	71	245	2.72401	10
1	22051	585	7	325	25	48	31	416	2.71858	10
1	21818	1532	177	1123	582	473	111	113	2.7157	10
1	21813	846	60	1337	125	363	204	439	2.71564	10
1	21756	188	25	420	15	93	36	895	2.71493	10
1	21413	320	63	4326	162	350	103	323	2.71061	10
1	21235	774	66	1697	143	429	195	320	2.70835	10
1	21173	514	287	748	108	529	346	614	2.70756	10
1	21150	160	27	436	103	103	21	615	2.70727	10
1	21102	77	29	3762	150	173	18	295	2.70665	10
1	21091	1294	249	1233	473	311	98	470	2.70651	10
1	20621	108	21	1357	102	215	56	323	2.70042	10
1	20208	752	48	1171	132	298	220	443	2.69496	10
1	20161	53	10	1395	37	71	7	228	2.69433	10
1	20110	1109	200	1759	1046	254	57	469	2.69365	10
1	19868	130	16	1135	44	66	5	294	2.69039	10
1	19373	209	60	1044	32	73	39	305	2.68361	10
1	19316	597	191	1221	440	294	79	477	2.68282	10
1	19148	594	20	799	122	224	57	168	2.68048	10
1	19094	783	77	3896	302	298	72	291	2.67972	10
1	19092	446	320	1542	1068	342	114	812	2.67969	10
1	19007	282	76	1587	153	187	33	287	2.6785	10
1	19003	432	53	5183	157	430	50	330	2.67844	10
1	18670	845	65	3454	126	514	86	269	2.67371	10
1	18577	623	7	1287	49	154	35	280	2.67238	10
1	18432	876	149	1910	399	396	73	107	2.67028	10
1	18418	817	74	3611	212	618	143	314	2.67008	10
1	18416	1546	161	903	88	222	107	284	2.67005	10
1	18255	785	75	708	38	78	66	332	2.66771	10
1	17943	489	27	1149	73	256	80	387	2.66311	10
1	17686	223	32	1228	92	258	65	366	2.65927	10
1	17682	509	70	1397	194	178	64	317	2.65921	10
1	17611	988	113	2213	1238	421	132	43	2.65814	10
1	17411	130	20	1023	44	116	40	320	2.65511	10
1	17400	580	49	2988	81	303	39	331	2.65494	10
1	17330	95	48	1966	226	536	213	440	2.65387	10
1	17156	822	70	1203	581	222	53	567	2.65119	10
1	17087	250	23	1438	145	444	189	428	2.65013	10
1	17053	7	60	655	228	369	207	596	2.6496	10
1	17028	655	47	751	100	232	77	345	2.64921	10
1	16938	412	68	1254	391	214	116	379	2.64781	10
1	16838	23	7	124	5	59	39	181	2.64624	10
1	16744	166	23	905	77	266	51	428	2.64476	10
1	16732	1491	130	547	51	117	55	845	2.64457	10
1	16543	781	136	550	118	233	59	89	2.64157	10
1	16475	194	22	950	71	199	51	325	2.64048	10
1	16373	269	8	668	11	156	61	316	2.63884	10
1	16152	301	20	1329	704	316	98	477	2.63525	10
1	16127	787	188	1044	397	341	147	406	2.63485	10
1	16107	834	49	334	40	163	34	155	2.63452	10
1	15938	149	82	1005	97	144	94	309	2.63174	10
1	15914	126	61	552	39	76	41	319	2.63135	10
1	15887	358	23	1725	50	194	47	198	2.6309	10
1	15619	634	62	1967	1185	356	73	64	2.62643	10
1	15614	569	123	1204	327	302	144	433	2.62634	10
1	15600	523	31	1628	134	383	131	320	2.62611	10
1	15417	495	20	1357	147	332	87	359	2.62301	10
1	15308	346	70	1033	281	187	81	402	2.62115	10
1	15084	359	79	1096	282	257	92	442	2.61729	10
1	15074	225	14	1200	157	449	126	438	2.61712	10
1	15047	397	25	1412	98	520	150	313	2.61665	10
1	14920	145	8	2431	135	257	53	377	2.61443	10
1	14879	549	18	250	32	117	44	451	2.61371	10
1	14795	341	51	3502	247	518	147	321	2.61223	10
1	14712	400	80	662	195	134	232	368	2.61076	10
1	14698	398	7	337	13	27	13	122	2.61051	10
1	14667	180	17	1356	102	139	45	320	2.60996	10
1	14643	145	16	760	64	122	45	326	2.60953	10
1	14539	258	7	150	12	46	4	146	2.60767	10
1	14533	179	5	1954	144	446	45	274	2.60757	10
1	14413	290	4	405	28	45	9	123	2.60541	10
1	14227	221	44	4431	130	447	52	297	2.60202	10
1	14030	518	57	1340	186	400	172	93	2.5984	10
1	13974	215	4	6130	31	248	32	416	2.59736	10
1	13798	909	31	698	73	139	66	347	2.59407	10
1	13680	747	115	859	342	186	86	455	2.59184	10
1	13640	373	127	549	59	206	80	925	2.59108	10
1	13542	313	312	1573	1000	274	74	496	2.58922	10
1	13287	343	3	1046	10	86	19	309	2.5843	10
1	13202	428	74	967	114	252	109	243	2.58264	10
1	13175	333	55	823	139	300	139	123	2.58211	10
1	13159	343	16	511	75	397	218	411	2.5818	10
1	13117	877	87	558	75	135	61	134	2.58097	10
1	13077	382	41	1260	126	234	59	320	2.58018	10
1	13041	311	8	3028	274	492	82	115	2.57947	10
1	12829	225	9	1230	95	181	31	168	2.57525	10
1	12768	1186	69	1181	196	170	98	206	2.57402	10
1	12737	262	36	1283	442	239	110	350	2.5734	10
1	12626	483	6	738	56	292	138	211	2.57115	10
1	12442	468	64	850	121	203	81	276	2.56737	10
1	12380	255	20	345	22	68	13	380	2.56609	10
1	12314	145	21	577	38	64	23	323	2.56472	10
1	12210	298	7	1448	72	190	40	265	2.56255	10
1	12123	878	57	848	63	140	113	444	2.56071	10
1	11991	176	16	675	31	152	28	358	2.55791	10
1	11917	760	71	1535	846	377	77	162	2.55633	10
1	11875	272	47	772	42	155	51	455	2.55543	10
1	11850	149	22	804	45	87	24	313	2.55489	10
1	11699	178	111	1214	303	172	45	427	2.55161	10
1	11643	343	15	842	226	210	91	532	2.55039	10
1	11591	793	17	304	26	106	90	443	2.54925	10
1	11396	107	80	1148	52	187	187	457	2.54493	10
1	11108	214	17	2560	70	160	29	294	2.53842	10
1	11085	326	67	1190	115	141	42	309	2.53789	10
1	11079	557	38	2891	150	274	36	313	2.53776	10
1	10973	439	65	2708	128	295	64	307	2.53532	10
1	10971	380	33	1323	386	346	322	208	2.53527	10
1	10969	357	378	1392	1093	307	75	615	2.53523	10
1	10879	426	20	1057	167	370	151	121	2.53314	10
1	10874	138	147	1277	908	242	52	225	2.53302	10
1	10824	472	33	2625	89	205	36	277	2.53185	10
1	10773	76	11	763	50	43	3	112	2.53066	10
1	10736	98	29	1889	38	105	28	332	2.52979	10
1	10704	132	58	759	462	199	30	763	2.52903	10
1	10651	203	88	1031	135	128	89	330	2.52778	10
1	10558	404	62	554	169	124	76	530	2.52556	10
1	10488	123	8	1823	48	177	24	279	2.52388	10
1	10460	370	23	443	54	185	136	360	2.52321	10
1	10413	630	25	562	70	97	43	297	2.52207	10
1	10397	889	24	266	35	59	20	124	2.52168	10
1	10367	238	54	2021	112	196	25	291	2.52096	10
1	10353	346	41	581	61	182	60	439	2.52062	10
1	10344	694	25	1117	209	378	146	120	2.5204	10
1	10254	772	54	866	174	188	25	106	2.51819	10
1	10237	389	103	563	34	100	83	456	2.51778	10
1	10205	209	6	169	18	39	33	202	2.51699	10
1	10185	241	16	1565	30	113	16	324	2.5165	10
1	10145	619	43	589	54	86	35	352	2.51551	10
1	10086	295	32	2102	68	134	29	330	2.51404	10
